# Supplementary material for: The Impact of Mixing Techniques on PMMA Bone Cement Subjected to Two Different Cooling Techniques: A Pilot Study of Thermal Management Strategies in Orthopedic Applications
Source: Biomedicines. 2025 Dec 12;13(12):3071. doi: 10.3390/biomedicines13123071 (PMC12730438; doi:10.3390/biomedicines13123071)
Supplement: Supplementary file 1 [file biomedicines-13-03071-s001.zip]

Archive with 1 entries (1 files):
- biomedicines-3978128-supplementary.pdf
